# Supplementary material for: Global Surveillance of Healthcare-Associated Infections in Long-Term Care Facilities: A Narrative Review
Source: Microorganisms. 2026 Jun 17;14(6):1354. doi: 10.3390/microorganisms14061354 (PMC13305300; doi:10.3390/microorganisms14061354)
Supplement: Supplementary file 1 [file microorganisms-14-01354-s001.zip]

Archive with 1 entries (1 files):
- microorganisms-4319494-supplementary.pdf
